# Supplementary material for: Intraperitoneal implantation of life-long telemetry transmitters in three rehabilitated harbor seal pups
Source: BMC Vet Res. 2017 May 25;13:139. doi: 10.1186/s12917-017-1060-1 (PMC5445380; doi:10.1186/s12917-017-1060-1)
Supplement: Additional file 1: — All results from analyses of blood samples in Microsoft Excel workbook format (XLSX 29 kb). [file 12917_2017_1060_MOESM1_ESM.xlsx]

## Sheet: Pv14-062
Pv14-062	Date	2014-07-23	2014-09-02	2014-09-09	2014-09-16	2014-09-23	2014-09-30	2014-10-07	2014-10-21	2014-11-04	2014-11-19
female	Age (weeks)	1	7	8	9	10	11	12	14	16	18
	Sample week	Pre-Sx	Sx	1	2	3	4	5	7	9	11
Parameter	Units
Glucose	mmol/L	6.1	6.8	5.5	5.5	4.9	5.4	7.1	7.1	6.4	7
Urea	mmol/L	5.4	11.5	13.6	16.3	15.6	16.5	12.8	12.5	11.7	14.4
Creatinine	umol/L	23	28	19	20	23	25	34	33	40	47
Bun/Cr Ratio		59	103	180	205	170	166	95	95	73	77
Phosphorus	mmol/L	2.3	2.3	2.2	2.8	2.6	2.9	3	2.8	3.1	3
Calcium	mmol/L	2.49	2.79	2.71	2.44	2.6	2.61	2.72	2.64	2.55	2.53
Sodium	mmol/L	151	148	150	148	149	149	147	147	150	151
Potassium	mmol/L	4.6	3.9	4.4	4.2	5	4.5	5.5	5.1	5.5	4.4
Na/K Ratio		33	38	34	35	30	33	27	29	27	34
Chloride	mmol/L	101	108	103	103	101	103	103	102	104	103
Bicarbonate	mmol/L	34	23	27	27	27	28	28	29	22	27
Anion Gap	mmol/L	21	21	24	22	26	23	21	21	30	25
Total Protein	g/L	59	59	67	61	66	66	65	69	72	70
Albumin	g/L	42	36	35	33	32	34	32	37	36	38
Globulin	g/L	17	23	32	28	34	32	33	32	36	32
Albumin/Globulin		2.5	1.6	1.1	1.2	0.9	1.1	1	1.2	1	1.2
ALT	IU/L	107	46	38	54	60	53	72	54	52	58
AST	IU/L	114	93	75	84	115	91	159	79	88	81
ALP	IU/L	159	115	128	150	162	139	153	180	168	161
GGT	IU/L	33	17	14	22	21	17	29	303	20	17
total Bilirubin	umol/L	38.6	4	3.1	2	4.4	2.2	2.6	2.7	2	1.9
Direct Bilirubin	umol/L	3.1	0	0	n/a	n/a	n/a	n/a	n/a	n/a	n/a
CK	IU/L	251	232	226	115	407	231	145	180	252	241
Calc Osmolality	mmol/kg	301	301	306	305	307	307	304	303	307	310
White Cell Count	x10E9/L	11.7	8.5	22.1	29.2	21.4	24.2	18	21.9	16.5	9.8
RBC	x10E12/L	6.6	5.4	5.2	4.7	4.7	4.4	4.3	4.3	4.4	4.2
Hemoglobin	g/L	238	199	198	184	182	175	170	172	176	168
Hematocrit	L/L	0.66	0.55	0.54	0.49	0.51	0.48	0.46	0.47	0.49	0.46
Mean Corp Vol.	fl	100	101.9	102.9	104.5	108.8	109.6	108.2	110.4	110.7	110.3
Mean Corp HGB	pg	35.9	36.9	37.8	39.3	39.1	40	39.6	40.5	40	40.2
MCHC	g/L	359	362	367	376	360	365	366	367	361	364
RDW	%CV	19	24.6	24.7	25.7	25.9	25	24.2	22.4	19.7	16.6
Platelets	x10E9/L	305	420	clotted	632	801	695	904	911	827	736
Neutrophils	%	50	55	73	63	75	70	77	68	53.8	55
	abs	5.85	4.7	16.1	18.237	16.1	16.9	13.9	14.9	8.9	5.4
Lymphocytes	%	23	21	10	19	11	14	9	12	34.4	30
	abs	2.691	1.8	2.2	5.5	2.4	3.4	1.6	2.6	5.7	2.9
Monocytes	%	26	16	14	15	14	14	11	12	10.8	9
	abs	3.042	1.4	3.1	4.4	3	3.4	2	0.7	1.8	0.9
Eosinophils	%	0	1	0	1	0	0	2	3	0.9	3
	abs	0	0.1	0	0.3	0	0	0.4	0.7	0.1	0.3
Basophils	%	1	7	3	2	0	2	1	5	0.1	3
	abs	0.117	0.6	0.7	0.6	0	0.5	0.2	1.1	0	0.3
Fibrinogen	g/L	n/a	n/a	1.9	1.8	1.9	2	1.9	1.8	1.7	1.5
Haptoglobin	g/L	n/a	0.15	0.86	0.59	0.48	0.56	0.86	0.44	0.41	0.28

## Sheet: Pv14-073
Pv14-073	Date	2014-08-05	2014-09-02	2014-09-09	2014-09-16	2014-09-23	2014-09-30	2014-10-07	2014-10-21	2014-11-04	2014-11-19
female	Age (weeks)	2	7	8	9	10	11	12	14	16	18
	Sample week	Pre-Sx	Sx	1	2	3	4	5	7	9	11
Parameter	Units
Glucose	mmol/L	6.6	6.1	5.3	7.7	5.6	5.6	7.1	5.9	7.1	7.6
Urea	mmol/L	15.5	10.2	14.6	13	15.1	15.7	10.5	10.6	15.6	17.5
Creatinine	umol/L	19	32	34	26	25	22	41	36	38	49
Bun/Cr Ratio		205	80	108	126	152	179	64	74	103	90
Phosphorus	mmol/L	2.1	2.5	3	2.6	2.7	2.9	3.2	3.1	3.2	3.4
Calcium	mmol/L	2.6	2.58	2.79	2.51	2.56	2.58	2.57	2.73	2.73	2.76
Sodium	mmol/L	148	149	153	146	150	148	150	151	148	152
Potassium	mmol/L	5.3	3.6	5.6	4.5	5.2	4.4	5.7	5.2	5.3	4.36
Na/K Ratio		28	41	27	32	29	34	26	29	28	35
Chloride	mmol/L	104	108	106	102	105	102	105	103	102	100
Bicarbonate	mmol/L	22	29	20	22	22	29	27	26	26	34
Anion Gap	mmol/L	27	16	33	26	28	21	23	27	25	22
Total Protein	g/L	54	59	66	67	73	67	66	78	76	73
Albumin	g/L	35	34	35	30	34	32	32	38	37	38
Globulin	g/L	19	25	31	37	39	35	34	40	39	35
Albumin/Globulin		1.8	1.4	1.1	0.8	0.9	0.9	0.9	1	0	1.1
ALT	IU/L	43	43	48	44	51	50	52	66	63	70
AST	IU/L	99	78	117	80	79	83	78	97	94	88
ALP	IU/L	269	80	92	88	124	133	91	108	152	120
GGT	IU/L	43	13	11	9	14	17	12	19	15	15
total Bilirubin	umol/L	5.2	2.4	2.2	2	2.9	2.9	2.6	1.8	2.2	2.2
Direct Bilirubin	umol/L	n/a	n/a	n/a	n/a	n/a	n/a	n/a	n/a	n/a	n/a
CK	IU/L	235	236	1427	186	190	174	382	320	355	418
Calc Osmolality	mmol/kg	307	300	315	301	309	305	307	307	308	316
White Cell Count	x10E9/L	7.5	6.7	20.6	24.4	18.3	13.6	16	14.2	11.6	10.3
RBC	x10E12/L	6.9	5.2	5.5	5.2	4.9	5.1	5	5.2	5.4	5.2
Hemoglobin	g/L	252	188	193	187	185	193	195	203	220	215
Hematocrit	L/L	0.68	0.5	0.54	0.52	0.51	0.54	0.52	0.57	0.6	0.58
Mean Corp Vol.	fl	98.8	96.9	97.6	99.8	105.3	106.3	103.8	110	110.7	111.5
Mean Corp HGB	pg	36.5	36.4	35.2	36	38	38.1	38.9	39.2	40.6	41.3
MCHC	g/L	370	375	361	360	361	358	375	356	367	371
RDW	%CV	16.6	17.3	18	19.1	22	22.7	21.2	21.7	20	16.5
Platelets	x10E9/L	282	464	481	513	567	466	535	521	490	444
Neutrophils	%	55	59.7	76	70	74	61	57	70	50.1	49.5
	abs	4.1	4	15.7	17.1	13.5	8.3	9.1	9.9	5.8	5.1
Lymphocytes	%	18	30.1	11	13	11	29.1	26.8	16	41.7	40
	abs	1.4	2	2.3	3.2	2	4	4.3	2.3	4.8	4.1
Monocytes	%	25	8.8	9	12	10	8.5	14.7	11	7.5	8.8
	abs	1.9	0.6	1.9	2.9	1.8	1.2	2.4	1.6	0.9	0.9
Eosinophils	%	1	1.3	0	1	2	1.3	1.4	0	0.6	1.6
	abs	0.1	0.1	0	0.2	0.4	0.2	0.2	0	0.1	0.2
Basophils	%	1	0.1	3	3	3	0.1	0.1	3	0.1	0.1
	abs	0.1	0	0.6	0.7	0.5	0	0	0.4	0	0
Fibrinogen	g/L	n/a	n/a	1.3	1.2	1.6	1.7	1.9	1.7	1.5	1.5
Haptoglobin	g/L	n/a	0.42	0.85	1.02	0.55	0.62	0.77	0.61	0.41	0.37

## Sheet: Pv14-123
Pv14-123	Date	2014-08-20	2014-09-22	2014-09-29	2014-10-06	2014-10-13	2014-10-20	2014-10-27	2014-11-04	2014-11-19
female	Age (weeks)	1	7	8	9	10	11	12	13.5	15.5
	Sample week	Pre-Sx	Sx	1	2	3	4	5	6.5	8.5
Parameter	Units
Glucose	mmol/L	6.9	6.1	6.5	7.4	6.9	6.1	6.5	6.8	8
Urea	mmol/L	8.1	12.9	19.3	11.5	14.2	16.4	12.5	15.9	15.3
Creatinine	umol/L	31	32	25	25	23	26	22	29	32
Bun/Cr Ratio		66	101	194	116	155	158	143	138	120
Phosphorus	mmol/L	2.1	2.1	1.9	2	2.5	3	2.9	2.8	3.1
Calcium	mmol/L	2.61	2.67	2.57	2.45	2.65	2.73	2.69	2.8	2.66
Sodium	mmol/L	151	150	147	147	147	148	148	149	151
Potassium	mmol/L	4.4	4.2	4.1	4.6	4.5	4.4	4.8	5	4.3
Na/K Ratio		34	36	36	32	33	34	31	30	35
Chloride	mmol/L	101	109	106	102	106	102	102	104	104
Bicarbonate	mmol/L	29	29	23	29	26	26	31	28	32
Anion Gap	mmol/L	25	16	22	21	20	24	20	22	19
Total Protein	g/L	53	65	72	69	70	72	65	68	68
Albumin	g/L	35	34	36	28	30	35	34	37	37
Globulin	g/L	18	31	36	41	40	37	31	31	31
Albumin/Globulin		1.9	1.1	1	0.7	0.8	0.9	1.1	1.2	1.2
ALT	IU/L	88	38	35	24	54	82	91	88	88
AST	IU/L	80	68	79	56	109	157	209	121	98
ALP	IU/L	188	86	67	53	119	150	178	190	141
GGT	IU/L	28	14	12	12	22	23	21	16	15
total Bilirubin	umol/L	52.8	3.1	1.7	3.3	1.6	3.9	2.9	2.5	2.4
Direct Bilirubin	umol/L	7.1	n/a	n/a	n/a	n/a	n/a	n/a	n/a	n/a
CK	IU/L	888	133	178	131	166	235	4715	251	204
Calc Osmolality	mmol/kg	304	306	307	301	303	306	303	309	312
White Cell Count	x10E9/L	10.7	6	15.6	18.4	15.5	12.3	11.3	9	10.1
RBC	x10E12/L	6.4	5.2	5.6	5	5	5	5.1	4.8	4.7
Hemoglobin	g/L	227	189	207	177	185	186	194	189	180
Hematocrit	L/L	0.63	0.52	0.56	0.49	0.52	0.52	0.54	0.5	0.51
Mean Corp Vol.	fl	98.6	101.2	99.3	97.8	102.8	104.6	104.9	104	107.4
Mean Corp HGB	pg	35.6	36.5	36.8	35.4	36.9	37.4	38	39.5	38.2
MCHC	g/L	361	361	370	362	359	358	363	380	356
RDW	%CV	15.9	20.3	20.6	19.5	21.4	22.6	22.4	20.9	18.7
Platelets	x10E9/L	285	497	168	716	803	561	349	607	595
Neutrophils	%	80	69	80	78	52	62	57.4	59	52
	abs	8.6	4.1	12.5	14.4	8.1	7.6	6.5	5.3	5.3
Lymphocytes	%	7	12	8	10	12	16	28	28	31
	abs	0.7	0.7	1.2	1.8	1.9	2	3.2	2.5	3.1
Monocytes	%	11	13	10	8	28	17	12.7	8	10
	abs	1.2	0.8	1.6	1.5	4.3	2.1	1.4	0.7	1
Eosinophils	%	1	1	0	3	5	3	1.1	3	3
	abs	0.1	0.1	0	0.6	0.8	0.4	0.1	0.3	0.3
Basophils	%	1	5	2	1	3	2	0.8	2	4
	abs	0.1	0.3	0.3	0.2	0.5	0.2	0.1	0.2	0.4
Fibrinogen	g/L	n/a	0.12	0.5	0.93	0.53	0.45	0.23	0.17	0.38
Haptoglobin	g/L	n/a	0.9	1.9	1.7	1.2	1.2	<0.4	1.1	1.1

## Sheet: 2014 Refs
Animal #	Date sampled	Age sampled	Mass	BUN	Creatinine	Bun / Crea	Albumin	Globulin	CK	Leukocytes	Platelet	Neutro	Lympho	Mono	Eos
	mm/dd/yy	days	kg	mmol/L	umol/L		g/L	g/L	IU/L	x10^9/L	x10^9/L	x10^9/L	x10^9/L	x10^9/L	x10^9/L
1401	2014-05-11	233	33.7	13.9	51	68	32	43	122	19.9	732	13.3	2.4	1.9	2.8
1418	2014-08-22	56	20.45	19.3	24	202	36	36	341	6.7	750	3.8	1.7	1.1	0
1421	2014-08-22	52	19.3	20	24	209	39	35	220	8.2	610	4.8	2.3	0.9	0
1426	2014-09-10	66	20.5	15.2	35	109	32	34	365	13.2	1147	7.5	4.3	1.3	0.1
1427	2014-08-05	66	20	13.4	25	135	37	27	227	12.9	850	9	1.9	1.5	0
1430	2014-09-24	80	23.3	14.5	27	136	36	31	222	8.5	745	5.9	2	0.6	0
1431	2014-08-15	50	20.35	20.5	23	224	40	33	163	11.7	522	7	3.8	0.7	0.2
1432	2014-08-22	52	20.2	19.8	23	216	35	31	191	9.5	914	7.2	1.3	0.8	0.1
1439	2014-08-27	54	19.55	19.4	30	162	36	37	302	7.9	719	4.7	2.1	0.6	0.1
1440	2014-09-03	56	20.1	14.5	34	107	33	32	199	16	672	10.6	2.6	1.9	0.6
1441	2014-09-23	72	23.4	14.8	28	133	38	36	295	12.1	665	6.3	4.3	1.4	0.1
1445	2014-09-09	58	20	17.9	35	128	35	36	204	10	832	5.1	3.3	1.2	0.3
1450	2014-09-09	58	21	16.1	34	119	35	32	200	9.5	525	5.1	3.2	1.2	0
1451	2014-10-02	82	14.6	15	28	135	38	37	346	12.9	933	7.6	3.4	1.5	0.3
1453	2014-09-23	84	24.4	17.8	34	131	34	31	193	14.9	584	9.8	1.9	1.6	1
1456	2014-10-02	75	23	15.6	32	122	32	48	191	14.7	794	9.8	2.9	1.5	0
1457	2014-09-15	60	21.9	19	29	165	37	28	315	14.4	678	10.4	2.5	1.3	0.1
1458	2014-09-22	71	22.9	17.7	33	135	37	33	252	9.5	736	6.6	1.5	1	0
1463	2014-10-14	89	25.35	13.9	30	116	34	37	191	17.5	523	9.5	2.1	4.4	0.7
1464	2014-09-22	71	25.4	17	34	126	38	34	261	8.5	848	5.5	1.1	1.6	0.1
1470	2014-09-09	50	20	19	35	136	34	34	389	8.1	699	4.7	2.3	0.8	0
1471	2014-12-05	135	27.45	17.5	44	100	44	31	247	7.6	750	4.3	2.4	0.8	0.1
1476	2014-10-26	113	21.4	16.2	36	113	38	32	233	9.7	764	4.7	3.8	0.9	0.3
1477	2014-09-15	54	22.25	17.9	31	145	33	32	232	12.9	571	7	4.3	1.5	0
1482	2014-10-14	82	29.55	14.2	33	108	39	34	293	12.4	679	7.8	3.4	1.1	0.1
1483	2014-10-06	75	19	15.5	34	114	35	34	224	18.6	690	15.4	1.3	1.5	0
1489	2014-10-14	93	22.6	13.5	41	83	36	30	167	15.3	838	8.4	4.9	1.9	0.2
1490	2014-10-02	70	23.4	17.7	33	135	39	34	203	13.1	643	7.2	1.6	0.1	0
1498	2014-11-14	102	21	16	36	112	33	37	285	16.5	537	9.9	4.1	1.7	0.2
14104	2014-10-01	60	25	18.3	40	115	37	28	479	12.5	517	7.8	2.9	1.6	0
14105	2014-10-08	68	20.3	15	35	108	36	26	373	12.1	470	8.4	2.6	0.9	0.1
14155	2014-12-05	81	20.55	23.6	36	165	34	32	250	24.3	729	14.9	3.8	1.7	2.1
14157	2014-12-05	80	20.95	19.6	26	189	37	40	378	16.9	825	10	3.1	1.6	1.6
14162	2015-01-09	115	26	13.8	30	116	37	31	550	14.8	398	8.6	2.1	2.8	0.4
14163	2015-01-09	129	22.45	13.8	22	158	33	39	144	13.4	768	6.8	2.9	1.5	0.8

## Sheet: 2015 Refs
Animal #	Date sampled	Age sampled	Mass	BUN	Creatinine	Bun / Crea	Albumin	Globulin	CK	Leukocytes	Platelet	Neutro	Lympho	Mono	Eos
	mm/dd/yy	days	kg	mmol/L	umol/L		g/L	g/L	IU/L	x10^9/L	x10^9/L	x10^9/L	x10^9/L	x10^9/L	x10^9/L
1510	2015-08-28	71	18.4	19	27	177	34	38	180	14.3	668	7.4	4.1	2.3	0.1
1512	2016-01-06	200	25.05	12.9	40	81	35	36	288	11.4	573	6.5	8.8	1	0
1515	2015-08-26	67	16.8	18.9	29	164	40	28	196	11.2	639	6.4	3.1	1.5	0.1
1519	2015-08-18	57	20	19	27	177	39	28	194	10.6	490	7.6	1.5	0.8	0
1520	2015-09-26	99	23	17.2	34	127	38	28	168	10.2	581	5.8	3.5	0.8	0.1
1522	2015-08-25	59	17.2	17.8	27	166	35	36	263	4.9	819	1.3	2.9	0.6	0
1531	2015-08-26	57	17.96	18.3	24	191	39	31	386	10.4	522	4.3	3.2	1	0.9
1532	2015-08-24	58	18.3	18.2	29	158	36	31	333	16.1	636	10	2.3	3.9	0
1539	2015-09-26	78	21.76	17.6	30	147	39	34	231	12.2	808	7.3	3.7	1	0
1547	2015-10-08	85	20.1	15.6	30	131	31	32	199	8	536	3.7	2.9	1.1	0.1
1552	2015-09-26	68	20.3	18.4	32	144	39	34	187	13.4	724	9.2	3.1	1	0
1555	2015-09-14	54	14.3	19	36	133	32	37	295	10.3	782	6.2	3.2	0.8	0.1
1567	2015-10-07	76	22.55	17.1	27	159	32	33	347	10.4	413	6.1	2.5	1.1	0.1
1570	2015-10-22	89	23.7	14.9	30	125	34	45	242	12.5	556	7.9	1.4	3	0
1573	2015-09-25	62	19.84	18.6	33	142	35	30	336	12.6	549	7.3	3.6	1.5	0.2
1577	2015-11-20	114	26.92	8.5	35	61	31	40	257	20.6	693	13	4.1	2.7	0.2
1579	2015-09-25	60	19.8	19.7	30	165	35	32	195	7.7	408	3.9	2.6	1	0
1581	2015-10-07	70	18.6	15.2	31	123	35	31	121	9.1	611	4.6	3.4	0.9	0
1593	2015-11-04	95	21.35	17.5	25	176	33	42	217	16.1	669	11.3	2.4	1.4	0.8
1597	2015-11-04	95	22.95	21.5	11	491	36	38	262	14.4	631	7.6	4.3	1.3	0.4
15106	2015-11-26	116	23.2	14.6	23	159	32	38	186	16.2	673	11.2	2.4	1.9	0.6
15108	2015-11-19	106	24.9	15.1	43	88	32	36	255	15.2	662	7.1	6.3	1.5	0.3
15119	2015-10-21	70	23.4	34.9	21	417	38	28	250	11.8	647	5.4	4.1	1.7	0.4
15120	2015-10-23	70	N/A	16.1	34	119	39	34	265	11.3	792	5.7	3.2	1.6	0.3
15123	2015-10-28	85	22.25	13.9	32	109	35	33	236	11.3	600	6.3	3.4	1.4	0.2
15129	2015-11-12	76	21.2	21.8	33	166	32	40	317	10.7	588	5.8	3.5	1.2	0.1
15130	2016-01-06	129	23.35	12.4	30	104	34	34	N/A	14.4	857	8.7	4.3	1.2	0.1
15140	2015-12-09	128	25.6	14.2	27	132	32	36	953	16.6	290	11	3.8	1.3	0.4
